# Supplementary material for: An exploratory pilot study of mechanisms of action within normative feedback for adult drinkers
Source: PeerJ. 2016 Jun 21;4:e2114. doi: 10.7717/peerj.2114 (PMC4924138; doi:10.7717/peerj.2114)
Supplement: Supplemental Information 2 [file peerj-04-2114-s002.sps]

****************MEDIATION ANALYSIS USING PROCESS for MTURK 1 Paper 6.3.15*********************

*****ALCOHOL*******;

process vars= SevAL PlanAL worry /y=PlanAL/x=SevAL/m=worry/model=4
   /total=1/effsize=1/boot=10000/normal=1.

**No mediation** Worry is significant.

process vars= SevAL PlanAL worry /y=PlanAL/x=SevAL/m=worry/model=4
   /total=1/effsize=1/boot=10000/normal=1.

**No mediation** Worry is significant.

process vars= SevAL ConfAL worry /y=ConfAL/x=SevAL/m=worry/model=4
   /total=1/effsize=1/boot=10000/normal=1.

*NS

process vars= SevAL CommAL worry /y=CommAL/x=SevAL/m=worry/model=4
   /total=1/effsize=1/boot=10000/normal=1.

*NS

process vars= SevAL PlanAL surprise/y=PlanAL/x=SevAL/m=surprise/model=4
   /total=1/effsize=1/boot=10000/normal=1.

**No mediation** Surprise is significant.

process vars= SevAL PlanAL new/y=PlanAL/x=SevAL/m=new/model=4
   /total=1/effsize=1/boot=10000/normal=1.
**Can't do this because the mediator is dichotomous**

process vars= SevAL PlanAL AccurAL /y=PlanAL/x=SevAL/m=AccurAL/model=4
   /total=1/effsize=1/boot=10000/normal=1.

*Significant indirect effect for belief in feedback*

process vars= SevAL PlanAL AccurAL ALProb/y=PlanAL/x=SevAL/m=AccurAL/model=4
   /total=1/effsize=1/boot=10000/normal=1.

*Significant indirect effect for belief in feedback even when controlling for ProbAL, but not as strong and no mediation effect...*

process vars= SevAL ConfAL AccurAL /y=ConfAL/x=SevAL/m=AccurAL/model=4
   /total=1/effsize=1/boot=10000/normal=1.

*NS with or without ProbAL

process vars= SevAL CommAL AccurAL /y=CommAL/x=SevAL/m=AccurAL/model=4
   /total=1/effsize=1/boot=10000/normal=1.

*NS with or without ProbAL

*****EXERCISE*******

process vars= SevEX PlanEX worry /y=PlanEX/x=SevEX/m=worry/model=4
   /total=1/effsize=1/boot=10000/normal=1.

*Significant indirect effect for worry*; disappears when control for probEX;

process vars= SevEX PlanEX surprise/y=PlanEX/x=SevEX/m=surprise/model=4
   /total=1/effsize=1/boot=10000/normal=1.

*NO effect*

process vars= SevEX PlanEX AccurEX/y=PlanEX/x=SevEX/m=AccurEX/model=4
   /total=1/effsize=1/boot=10000/normal=1.

*NO effect*


DATASET ACTIVATE DataSet1.
CORRELATIONS
  /VARIABLES=ExcessAL ProbOthAL EffAL AlProb Surprise Worry PlanAL ConfAL CommAL AccurALrecode SevAL    
  /PRINT=TWOTAIL NOSIG
  /MISSING=PAIRWISE.
